# Supplementary material for: Ancient role of vasopressin/oxytocin-type neuropeptides as regulators of feeding revealed in an echinoderm
Source: BMC Biol. 2019 Jul 31;17:60. doi: 10.1186/s12915-019-0680-2 (PMC6668147; doi:10.1186/s12915-019-0680-2)
Supplement: Supplementary file 6 — Raw values where data are based on smaller sample sizes. Table S1: Raw data for Fig. 7c inset, which compares the relaxing effects of asterotocin and S2 on cardiac stomach preparations; n = 5. Table S2: Raw data for Fig. 7d inset, which shows the mean percentage reversal of ACh-induced contraction of apical muscle preparations caused by asterotocin; n = 4. (XLSX 33 kb) [file 12915_2019_680_MOESM6_ESM.xlsx]

## Sheet: Sheet1
Table S1	S2 (10-7 M)	Asterotocin (10-7 M)
	100	577.4
	100	171.124
	100	212.432
	100	281.987
	100	573.411
Table S2	Time	% relaxation
	0	0	0	0	0
	10	7.73287	22.5352	16.7665	13.6732
	20	51.4939	57.3944	33.5329	15.4114
	30	63.6204	61.2676	33.5329	13.7891
	40	64.1476	59.1549	31.7365	12.2827
	50	62.5659	59.507	31.7365	11.0081
